# Supplementary material for: The Health-Seeking Behavior among Malaysian Adults in Urban and Rural Areas Who Reported Sickness: Findings from the National Health and Morbidity Survey (NHMS) 2019
Source: Int J Environ Res Public Health. 2022 Mar 8;19(6):3193. doi: 10.3390/ijerph19063193 (PMC8954644; doi:10.3390/ijerph19063193)
Supplement: Supplementary file 1 [file ijerph-19-03193-s001.zip]

Archive with 1 entries (1 files):
- ijerph-1519196-supplementary.pdf
